# Supplementary material for: Large-Scale Analysis of Combining Ability and Heterosis for Development of Hybrid Maize Breeding Strategies Using Diverse Germplasm Resources
Source: Front Plant Sci. 2020 Jun 1;11:660. doi: 10.3389/fpls.2020.00660 (PMC7278714; doi:10.3389/fpls.2020.00660)
Supplement: Supplementary file 3 [file Table_2.XLSX]

## Sheet: Sheet1
Table S2 General combining ability and parental performance for 11 tested traits in a maize multiple-hybrid population with 724 hybrids.
Population	Line	Parent	PH		EH		DTS		DTA		EL		ED		RN		GNPR		GNPE		HGW		GWPP
			GCA	Mean	GCA	Mean	GCA	Mean	GCA	Mean	GCA	Mean	GCA	Mean	GCA	Mean	GCA	Mean	GCA	Mean	GCA	Mean	GCA	Mean
Temperate diallel	P01	NK764	-17.29	159.385	-9.34	62.6136	-1.8	54.3688	-2.13	51.9822	-0.39	12.7547	-3	32.0277	-0.65	13.1114	-2.3	20.5093	-56.2	275.212	-1.42	21.3064	-20.41	41.5439
Temperate diallel	P02	AS6103	-10.4	170.497	-7.36	63.8513	-1.45	54.0434	-1.31	52.8814	-0.7	14.2851	-0.16	37.2965	0.65	15.6426	-0.87	23.9361	8.8	373.745	-2.23	21.639	-10.34	52.7495
Temperate diallel	P03	F42	-2.8	182.734	-0.9	70.2027	0.19	58.3542	0.09	56.9688	-1.11	11.3962	-0.71	35.6427	1.06	16.2704	-1.37	21.0632	13.73	346.033	-3.04	21.7185	-8.41	45.5296
Temperate diallel	P04	FAPW	-1.72	187.76	-3.02	75.9678	0.65	61.291	0.57	60.157	-0.48	13.2352	-0.59	37.2802	0.55	15.0068	-0.93	24.4503	4.4	372.011	-1.91	22.7754	-9.35	49.8495
Temperate diallel	P05	LH51	-0.19	171.03	-14.03	36.6257	-0.89	56.1357	-1.15	53.2691	0.78	12.2834	-1.59	31.0864	-0.01	13.3821	3.08	19.782	48.9	267.093	-2.18	22.6987	-4.4	40.8796
Temperate diallel	P06	LX9801	12.31	205.176	7.84	86.0373	0.34	60.1199	0.81	60.0351	-0.14	13.473	2.23	39.9009	-0.33	13.4074	0.32	24.6964	-5.73	333.83	1.82	28.1282	11.92	61.4647
Temperate diallel	P07	NS701	14.96	221.192	5.25	85.1366	0.11	61.4449	0.57	60.8892	0.25	14.1501	0.88	37.3401	-0.29	12.6601	1.4	24.0951	11.46	315.145	0.42	25.4717	7.54	53.1598
Temperate diallel	P08	PHG83	-11.36	157.496	-6.04	61.0827	-1.47	56.1581	-1.89	54.1894	-0.37	13.226	-2.33	31.855	-0.34	12.9309	-1.96	21.8793	-40.65	294.745	-1.34	22.5108	-14.65	47.8754
Temperate diallel	P09	PHN47	-1.8	171.137	-1.44	66.8804	-0.96	59.5742	-1.06	58.6038	-0.8	11.9414	-0.75	34.4678	1.14	14.1945	-1.34	17.4591	15.38	264.849	-3.69	21.302	-13.01	44.2584
Temperate diallel	P10	Dan340	4.35	168.207	6.13	73.4453	1.88	64.2399	1.26	61.6155	0.24	12.6559	2.41	40.0664	1.93	15.5343	-0.22	18.8402	63.06	303.083	-1.46	25.371	-1.01	43.9546
Temperate diallel	P11	HZ1	30.67	230.697	23.73	103.735	1.46	61.0383	1.93	60.3205	0.78	16.0723	1.84	39.4689	0.41	14.5555	-0.01	24.0669	14.66	361.724	2.99	32.7964	16.73	70.21
Temperate diallel	P12	HZ4	-0.37	179.628	7.52	82.4821	-0.81	58.0288	-0.84	55.9061	-1.08	11.045	1.39	37.401	0.02	13.3821	-1.54	19.5283	-23.11	263.034	0.86	25.3358	5.62	71.1434
Temperate diallel	P13	Nan21-3	1.51	177.708	2.82	78.7526	1.11	60.7396	0.59	59.6665	-0.09	15.1226	0.13	36.8374	-0.45	13.0763	-0.75	25.6048	-26.71	335.163	0.96	29.1079	-5.49	59.3714
Temperate diallel	P14	Qi205	-5.9	189.289	2.96	89.2895	0.52	58.5169	0.82	57.1323	-0.24	14.7032	0.87	38.121	-0.08	14.805	-0.03	26.7948	-3.69	390.882	2.17	28.7292	4.65	67.8564
Temperate diallel	P15	Ye478	-16.09	162.459	-11.41	64.1933	0.77	60.3062	0.58	59.4213	0.84	14.725	-0.12	38.1852	-0.81	12.8279	0.72	24.6769	-16.53	316.167	1.53	28.5193	-1.49	60.8744
Temperate diallel	P16	B73	3.06	200.402	4.68	87.3895	1.23	62.0143	0.82	60.6475	-0.86	12.1725	-0.5	35.445	0.72	15.1873	-0.23	21.4283	23.17	342.511	-3.38	22.4958	-8.29	45.9938
Temperate diallel	P17	LH132	-11.39	160.17	-5.03	65.3896	-1.43	55.7766	-1.99	53.3773	-0.62	13.4245	-1.25	35.5213	-0.44	13.8648	-2.16	21.4297	-46.44	301.988	0.5	24.2247	-10.15	49.4358
Temperate diallel	P18	Mo17	4.93	197.484	2.63	71.3264	1.03	65.8669	0.69	60.484	1.76	16.2848	-2.04	28.6946	-1.34	10.1329	4.37	21.9963	17.3	230.657	-0.59	28.0136	-1.08	33.9174
Temperate diallel	P19	PH4CV	6.26	192.879	-2.69	64.519	-0.1	59.5886	0.29	59.9935	-0.11	13.8452	1.03	37.5166	0.52	15.0631	1.26	24.3338	37.25	368.845	0.19	25.8314	12.83	68.3662
Temperate diallel	P20	PH6WC	11.84	207.441	-2.19	76.4238	0.38	62.3396	0.78	61.0846	0.63	15.4439	0.35	37.9441	0.22	14.8263	-1.96	23.2155	-24.07	349.008	3.55	32.1515	7.31	65.7172
Temperate diallel	P21	Chang7-2	-0.54	175.258	12.28	87.4817	0.31	62.5023	0.96	61.8737	-0.83	11.2946	1.9	39.1709	0.75	15.458	1.52	21.0801	51.23	330.836	-0.41	24.4297	11.66	53.7525
Temperate diallel	P22	Qi319	11.39	193.613	8.99	83.8175	1.5	61.7703	1.38	60.4022	1.78	16.7077	1.47	38.4967	-0.55	12.5878	1.52	25.594	3.7	323.749	3.51	31.9292	20.55	63.8579
Temperate diallel	P23	Si287	-8.99	167.707	-9.21	55.2104	-1.95	56.2623	-1.89	54.8432	-0.33	14.2496	0.18	35.1096	-0.55	12.8931	-1.48	21.3405	-40.33	281.424	1.73	28.2964	-5.09	55.8828
Temperate diallel	P24	Tie7922	20.45	223.908	16.84	97.1554	0.59	59.4929	0.91	59.176	-0.56	13.956	0.76	39.7006	0.32	14.6457	0.69	28.2052	21.3	417.152	-0.13	27.3713	6.82	77.0811
Temperate diallel	P25	Zheng22	-13.02	167.345	-16.78	48.2822	-1.58	56.3208	-1.42	54.9251	0.99	13.3292	-2.06	32.4869	-1.38	11.5862	2.2	18.0021	-15.97	216.271	-0.47	29.3055	4.56	42.1925
Temperate diallel	P26	Zheng58	-19.87	155.639	-12.25	57.8907	0.39	57.4595	0.6	57.2958	0.65	15.1322	-0.32	36.3624	-1.06	11.9762	0.05	22.6572	-34.9	276.178	2.01	30.8891	2.97	60.4755
NCD II	P16	B73	11.3474	200.402	8.46081	87.3895	0.216552	62.0143	-0.464846	60.6475	0.0518418	12.1725	0.676494	35.445	0.741783	15.1873	2.39966	21.4283	63.2096	342.511	-2.80737	22.4958	4.41952	45.9938
NCD II	P17	LH132	-9.05826	160.17	-7.53127	65.3896	-2.11133	55.7766	-2.70791	53.3773	-0.653033	13.4245	-1.16288	35.5213	0.128133	13.8648	-2.30938	21.4297	-33.1488	301.988	-0.949776	24.2247	-7.48337	49.4358
NCD II	P18	Mo17	3.53285	197.484	-0.504654	71.3264	1.64724	65.8669	0.531406	60.484	1.31936	16.2848	-2.91619	28.6946	-1.28045	10.1329	3.4354	21.9963	8.05446	230.657	-1.49903	28.0136	-6.06204	33.9174
NCD II	P19	PH4CV	-0.792259	192.879	-6.92537	64.519	-1.40166	59.5886	-0.701713	59.9935	-0.607851	13.8452	1.0045	37.5166	0.986315	15.0631	0.453831	24.3338	37.497	368.845	-1.36484	25.8314	3.83235	68.3662
NCD II	P20	PH6WC	9.63748	207.441	-0.184944	76.4238	-0.0606759	62.3396	0.153906	61.0846	0.292721	15.4439	0.52376	37.9441	0.419586	14.8263	-1.48825	23.2155	-11.1899	349.008	2.62093	32.1515	3.19981	65.7172
NCD II	P21	Chang7-2	1.97853	175.258	13.3767	87.4817	1.11543	62.5023	1.4559	61.8737	-0.644161	11.2946	0.761941	39.1709	0.522794	15.458	1.97729	21.0801	48.6417	330.836	-2.16581	24.4297	2.40971	53.7525
NCD II	P22	Qi319	1.64659	193.613	2.56164	83.8175	0.911053	61.7703	0.83073	60.4022	0.475561	16.7077	0.330544	38.4967	-0.669604	12.5878	-0.10736	25.594	-22.0189	323.749	1.13516	31.9292	2.42137	63.8579
NCD II	P23	Si287	-7.71399	167.707	-10.1876	55.2104	-2.06214	56.2623	-1.96195	54.8432	-0.635119	14.2496	-0.189079	35.1096	-0.361719	12.8931	-1.48672	21.3405	-33.6142	281.424	0.733886	28.2964	0.328075	55.8828
NCD II	P24	Tie7922	22.9354	223.908	22.1725	97.1554	0.0160638	59.4929	0.246116	59.176	-0.237593	13.956	0.261906	39.7006	0.337379	14.6457	1.25132	28.2052	29.4546	417.152	-0.895399	27.3713	4.25008	77.0811
NCD II	P25	Zheng22	-7.74167	167.345	-12.3472	48.2822	-1.61745	56.3208	-1.41806	54.9251	0.836269	13.3292	-2.25992	32.4869	-1.30188	11.5862	1.85875	18.0021	-12.2728	216.271	-0.948636	29.3055	0.433878	42.1925
NCD II	P26	Zheng58	-13.7259	155.639	-9.53438	57.8907	-0.526105	57.4595	-0.175841	57.2958	0.715006	15.1322	-0.412148	36.3624	-1.00081	11.9762	0.267509	22.6572	-27.2973	276.178	2.57979	30.8891	3.99172	60.4755
NCD II	P27	Dan598	3.8609	178.286	6.07864	71.2938	1.74334	61.2823	1.65033	59.7164	-1.16503	12.385	4.87976	42.7376	1.62669	16.7216	-1.18638	17.8665	29.1048	296.714	0.19859	27.6942	2.90956	47.0218
NCD II	P28	Huang C	-14.5499	156.439	-4.27595	57.6349	2.39913	66.5247	2.74719	64.3083	0.3148	14.5567	-1.36017	34.1716	-0.129595	13.7432	-4.78278	18.4796	-71.4627	265.315	3.11194	26.4916	-14.5764	36.703
NCD II	P29	TR0397	12.5157	225.175	15.6715	130.302	1.40665	71.9535	1.72437	74.007	0.61789	14.3597	-0.205383	30.6862	-1.94065	10.9918	0.209893	20.6029	-58.713	240.965	5.31419	24.4387	2.51508	36.7531
NCD II	P30	CL04934A	9.69115	218.951	5.52627	110.53	0.819927	75.3803	0.495723	75.4646	-0.341631	11.4689	1.4565	30.5271	0.61874	12.5337	0.350875	18.0735	25.0555	238.247	0.00887757	21.7475	2.59463	34.3005
NCD II	P31	CML418	-7.07587	184.014	-6.8957	86.1626	-3.21422	62.5103	-3.80928	63.0952	-0.760484	11.6711	1.19817	35.3533	0.213382	12.7451	-0.422691	20.1621	1.18253	265.277	-1.73614	23.0127	-0.362893	42.1945
NCD II	P32	CML84	-5.49652	175.185	-12.7312	63.7685	-0.575116	63.2395	-0.659168	62.8924	-1.13183	12.9482	1.78986	37.2301	0.640493	13.0532	-2.57938	19.3851	-20.8535	266.779	0.280354	27.2221	-1.09172	40.4989
NCD II	P33	CML96	-2.87558	184.995	-8.33975	77.5751	-1.40753	69.1474	-1.45528	67.2025	-0.203031	11.5143	1.11015	30.7571	0.0247849	10.331	-0.504505	14.1259	-6.78436	163.242	0.734008	28.7968	0.299484	33.0152
NCD II	P34	Chuan29 Female	-10.2375	162.881	-9.91281	80.7395	-0.318354	68.5646	-0.212822	65.3766	0.533214	15.1389	0.306591	32.952	0.090998	11.7575	0.69517	20.1372	13.1056	255.912	0.5477	28.64	2.32456	48.2427
NCD II	P35	TR0395	-0.0406201	191.304	0.973652	100.087	-2.41648	62.2712	-2.34235	62.026	-0.248707	10.9411	-0.246494	31.9597	2.67207	13.9649	0.340117	16.4043	88.4801	234.666	-4.73438	21.1832	1.22865	37.5769
NCD II	P36	TR0403	3.11642	187.803	0.532529	71.841	1.17904	74.3157	1.14136	70.3152	-0.661847	10.9046	0.595949	27.3455	0.324351	11.5158	1.32354	17.2769	32.0236	205.444	-1.07026	21.0329	3.51065	46.2707
NCD II	P37	TR0412	-0.442012	172.421	-3.85956	74.4713	1.20343	73.1825	1.18355	72.2338	0.599362	10.5611	-1.09339	28.4677	-1.55534	10.1999	0.600547	15.665	-40.1695	182.102	2.56309	23.2289	0.992122	39.6642
NCD II	P38	TR0415	-9.88756	177.115	-2.58706	85.9672	-1.61015	68.856	-1.70274	66.1246	-0.2829	13.3686	-2.05859	30.1984	-0.782115	11.7103	0.638995	17.7156	-14.0602	212.336	-2.43935	24.2517	-4.62081	36.2456
NCD II	P39	TR0423	2.96737	205.247	1.69652	100.541	2.12112	73.3308	1.84749	72.185	0.235583	11.5709	0.967581	33.0686	0.596923	12.6438	-0.133368	16.735	17.6096	224.08	-0.413569	24.2748	-0.597601	38.9039
NCD II	P41	622016-ZCN-2	-13.0645	178.699	0.184526	99.8964	-2.00553	63.3957	-1.94394	62.0393	-0.462006	10.7955	-1.31208	30.009	0.619501	12.5698	1.01623	17.8665	35.02	251.558	-4.99233	20.253	-3.06442	35.5552
NCD II	P43	CML312SR	-6.44434	175.461	-4.32179	91.6672	-1.07406	65.0552	-1.04078	66.265	0.0801767	12.6253	-0.619301	30.1128	-0.422608	12.2991	1.49048	18.2428	9.12526	230.663	-0.320558	24.1271	1.33837	36.1731
NCD II	P44	CML312SRQ	1.97799	201.826	5.3332	105.634	-1.01164	66.6219	-0.00130813	68.9898	0.427708	13.6944	-1.68584	28.3194	-0.804869	10.5197	-1.27313	17.6833	-41.6015	188.934	1.37178	27.2601	1.32005	55.6493
NCD II	P45	CML330	-0.237697	192.744	-2.56985	90.1423	0.19213	70.4374	0.0344496	67.6458	0.059031	13.457	2.17961	32.9234	1.45475	12.6601	-1.64752	17.0391	17.6251	229.402	1.17398	28.3038	0.748007	31.8122
NCD II	P46	CML504	4.78759	197.317	3.62994	112.698	1.77512	77.9229	1.77693	75.5064	0.117859	12.9613	1.00035	30.9922	-0.202683	11.6132	-0.189982	17.4695	-8.31745	220.127	3.34802	22.8346	7.04792	44.3277
NCD II	P47	CML85	-1.60777	166.741	-6.29255	76.4468	-0.270081	66.2111	-0.401375	64.2869	0.0885579	12.719	-1.87778	29.2891	-0.0164005	11.9537	-2.84171	19.5762	-43.9706	238.807	0.405985	22.4891	-12.5643	35.1335
NCD II	P48	DTMA227B	8.93242	196.513	-2.41651	79.9971	0.148427	67.1876	0.625251	68.2619	0.194186	13.4301	-1.21545	32.5215	-0.108782	12.4236	0.59749	21.0711	4.97901	274.914	-0.508022	24.1109	2.73972	45.9122
NCD II	P49	TR0501	0.890211	197.358	-0.172671	101.589	0.0907664	67.9158	0.237686	64.8411	-0.36874	11.1781	0.977322	29.2637	-0.826597	10.243	0.368816	15.3411	-20.2058	185.789	1.28993	26.8472	-3.86199	37.394
NCD II	P50	TR0582	4.01159	182.406	14.8964	106.133	3.25064	74.4158	2.72491	76.3149	1.11886	13.963	-1.87204	28.6254	-0.79853	11.3222	1.26945	19.2288	-6.70609	234.49	-0.391884	20.6355	-2.08002	37.3905
NCD II	P51	Jiao51	10.7605	200.964	18.9656	128.154	2.52196	75.3803	2.63685	73.6426	0.458238	11.1515	0.776075	31.2312	0.44645	11.8729	1.70443	16.0055	40.7698	211.599	-1.70449	19.4581	3.29579	28.0536
Tropical diallel	P35	TR0395	0.856154	151.251	4.17917	69.6426	-2.74705	65.0657	-2.4597	63.6834	-0.249604	11.2581	0.468927	39.5192	1.7469	14.9287	-0.025557	19.7165	51.8645	288.847	-2.70113	20.4379	1.83904	44.487
Tropical diallel	P36	TR0403	8.63937	180.796	0.985492	64.1712	2.50848	72.9371	2.61373	71.5548	-0.31538	11.9875	-0.0969414	39.3449	-0.0506365	13.9878	0.761929	22.8671	11.6017	313.613	-1.35948	19.9164	0.0211032	60.5419
Tropical diallel	P37	TR0412	1.35134	155.625	-4.05538	61.3552	2.39649	73.4291	2.55222	72.0468	-0.235557	12.4073	0.0192848	42.6213	-0.961191	12.7046	-1.15229	22.4797	-46.938	292.201	1.54878	26.4601	-4.80047	52.9203
Tropical diallel	P38	TR0415	-13.0447	147.438	-5.47546	62.4366	-1.76787	62.1139	-1.94325	60.7316	-0.231193	12.5282	-0.719829	39.0204	0.0492935	13.4745	-0.160194	23.5707	-1.36753	316.4	-0.634528	19.8412	-1.79762	54.7726
Tropical diallel	P39	TR0423	-12.9644	154.238	-12.3382	57.8968	0.155871	68.0175	-0.551183	66.6352	-0.338747	12.2379	1.24772	41.7957	0.332995	13.7311	-0.853466	23.9072	-6.05042	323.881	-0.199859	24.647	-2.90661	59.4321
Tropical diallel	P40	18-599	2.48003	173.446	2.13835	77.6302	-1.13048	69.4933	-0.883045	68.111	-0.160493	11.5787	3.26131	47.229	1.20001	15.1854	-0.0411395	20.7667	34.502	304.36	0.231153	29.9165	5.68086	56.3344
Tropical diallel	P41	622016-ZCN-2	-3.94553	145.98	4.58108	76.0824	-1.67657	70.4773	-1.91293	69.095	-0.0326859	11.5226	-0.961735	37.3873	0.51337	13.9918	1.24814	23.6391	38.6814	320.669	-3.20706	14.9344	-2.81396	49.3948
Tropical diallel	P42	CML206	6.417	180.269	7.17484	72.1909	2.90823	74.413	2.71785	73.0307	0.523001	14.1177	-0.662889	37.0301	-0.051804	12.448	1.75465	23.4789	29.2128	304.894	-0.627165	23.251	2.6027	49.4428
Tropical diallel	P43	CML312SR	-12.1692	145.114	-8.83041	63.3253	-0.626392	67.0335	-0.403939	65.6512	0.195427	14.2374	-0.155389	39.3645	-0.339928	13.2179	0.516734	25.2837	-0.892633	331.569	1.27333	24.7287	1.30644	65.4364
Tropical diallel	P44	CML312SRQ	-1.15403	163.74	0.993929	71.2487	-0.655367	65.5576	0.0967298	64.1753	0.134698	13.3629	-1.14408	36.4304	-0.757899	11.507	-1.86316	21.1848	-53.4213	265.732	1.7623	28.2872	-4.79323	54.5069
Tropical diallel	P45	CML330	-7.22386	144.227	-5.24544	57.2864	0.0654647	68.0175	-1.01511	66.6352	-0.167759	13.0453	1.24098	39.7845	0.250177	13.4745	-0.753087	22.4083	-5.60315	302.623	1.11821	24.6448	1.38448	55.1406
Tropical diallel	P46	CML504	11.0571	180.827	4.96453	76.688	3.0531	77.8568	3.24797	76.4745	0.352327	14.4606	0.357871	41.6756	0.00135853	13.7953	0.790237	24.1825	14.0672	327.944	0.675383	26.466	4.3742	61.0542
Tropical diallel	P47	CML85	-2.88526	174.806	-4.36864	75.4966	-1.52802	69.0014	-1.51577	67.6191	-0.146571	13.6384	-1.2857	41.8204	-0.084274	14.7535	-0.0160382	24.0363	-3.2381	338.677	-0.546468	23.2074	-3.41623	65.5349
Tropical diallel	P48	DTMA227B	1.17709	160.192	-4.89224	60.6485	-3.75542	58.1781	-2.76001	56.7958	-0.18394	13.0653	-1.03818	38.9086	-0.458899	12.1914	0.162321	25.8037	-10.982	320.579	-0.292155	23.4224	-1.07323	61.6103
Tropical diallel	P49	TR0501	7.7525	169.816	2.41394	79.6325	1.12936	70.9692	1.41413	69.5869	0.0917541	13.1052	0.356897	44.6102	-0.511816	13.6456	-0.824307	23.2648	-30.8208	314.8	2.59544	27.6745	0.849766	68.6144
Tropical diallel	P50	TR0582	-3.85483	147.591	4.13487	69.664	1.87351	70.9692	1.4792	69.5869	0.265406	14.0887	-0.754714	37.0205	-0.510349	12.6191	-0.186138	27.2413	-19.5057	342.198	0.514229	21.3043	0.603522	64.1328
Tropical diallel	P51	Jiao51	17.5112	178.543	13.6395	94.3336	-0.203348	70.9692	-0.676883	69.5869	0.499316	12.3794	-0.133543	38.9177	-0.367305	13.5601	0.641367	22.5612	-1.10981	306.08	-0.15096	19.7297	2.93925	53.8155
